# Supplementary material for: High-intensity interval training versus progressive high-intensity circuit resistance training on endothelial function and cardiorespiratory fitness in heart failure: A preliminary randomized controlled trial
Source: PLoS One. 2021 Oct 1;16(10):e0257607. doi: 10.1371/journal.pone.0257607 (PMC8486136; doi:10.1371/journal.pone.0257607)
Supplement: S1 Dataset — (XLSX) [file pone.0257607.s001.xlsx]

## Sheet: Table 1
PATIENT	Group (1) HIIT (2) CRT (3) CG	GENDER (1) M (2) W	Age	Classification BMI (1) normal (2) over (3) obesity	NYHA (1) I (2) II (3) III	Webber (1) A (2) B (3) C (4) D	LVEF%	Classification EF (1) reduced (2) preserved (3) mid	peak VO2 (ml/kg/min) i	peak VO2 (ml/min) i	Cycling Peak Power Output (Watts) i	MIP (cmH2O) i	FEV1 (L) i	FVC (L) i	%FVE1/FVC i	Etiology (1) ischaemic (2) hypertension (4) idiophatic (5) valvar	CAD (1) YES (2) NO	AH (1) YES (2) NO	DM (1) YES (2) NO	DLP (1) YES (2) NO	ICD OR CP (1) YES (2) NO	ByPass Surgery (1) YES (2) NO	Coronary Angioplasty (1) YES (2) NO	Beta-blocker (1) YES (2) NO	ACE-INHIBITORS (1) YES (2) NO	Angio Recep Blockers (1) YES (2) NO	Loop diuretics (YES) (2) NO	Antiplatelet (YES) (2) NO	Statins (YES) (2) NO	Caronary vasodilators (1) YES (2) NO	Aantiarrythmic (YES) (2) NO	Anticoagulants (YES) (2) NO	Antidiabetic (YES) (2) NO
1	1	2	57	1	1	1	34	1	22.5	1578	100	68.8	2.82	4.35	65	1	1	2	1	1	1	2	2	1	1	1	1	2	1	2	2	1	1
2	1	2	51	3	1	1	61	2	23.3	2165	144	121.17	2.53	3.87	65	1	2	1	1	1	2	2	2	2	2	2	1	2	2	1	2	2	1
3	1	2	79	3	3	3	65	2	15.4	1308	80	26.66	2.24	2.79	80	2	2	1	2	2	2	2	2	1	2	2	1	1	1	1	2	2	2
4	1	1	66	1	3	3	57	2	12.9	985	71	48.63	1.59	2.59	61	1	2	2	2	2	1	2	2	1	1	2	2	2	2	2	1	2	2
5	1	1	69	1	1	1	62	2	21.4	1218	85	84.61	1.3	2	65	1	1	2	2	1	2	2	2	1	2	2	2	1	1	2	2	2	2
6	1	2	53	3	2	2	66	2	16.1	1852	126	131.72	3.16	4.11	77	1	1	1	1	1	1	2	1	1	1	2	1	1	2	2	2	2	2
7	1	2	59	3	2	3	22	1	13.9	1392	97	105.24	2.29	2.85	80	4	1	2	2	2	2	2	2	1	2	2	1	2	2	2	2	2	2
8	1	1	53	2	2	3	36	1	14.3	1000	71	54.87	2.11	2.33	91	4	2	1	2	1	2	2	2	1	1	2	1	2	1	2	2	2	2
9	2	2	62	2	1	2	32	1	17.4	1321	97	135	3.3	4.22	78	1	1	1	1	1	1	2	2	1	1	2	1	1	1	2	2	2	2
10	2	2	44	3	2	2	31	1	16.8	1668	140	103.83	3.48	4.39	79	1	1	1	2	1	1	1	2	1	1	2	1	1	1	2	2	2	2
11	2	2	67	3	2	2	48	3	18.1	2152	134	82.53	2.11	2.63	80	1	1	2	1	1	2	2	2	2	2	2	2	1	1	2	2	2	1
12	2	1	65	3	3	3	66	2	13.4	1243	80	41.67	1.19	1.69	70	1	1	1	2	1	2	2	2	1	2	1	1	1	1	2	2	2	2
13	2	2	49	3	1	3	43	3	15	1772	72	49.68	1.43	2.33	61	2	2	1	1	1	2	2	2	1	1	2	1	1	1	2	2	2	1
14	2	1	43	2	2	1	33	1	20.6	1238	102	85.25	2.17	2.76	79	4	2	2	2	2	2	2	2	1	1	2	1	2	2	2	2	2	2
15	3	1	63	1	3	2	35	1	18.2	874	61	72.68	1.12	1.89	59	1	1	1	2	2	2	1	2	1	1	1	1	2	1	1	2	2	2
16	3	2	53	3	1	1	62	2	20.6	2023	165	126	2.73	3.91	70	1	1	2	2	1	2	2	2	1	1	2	2	1	1	2	2	2	2
17	3	2	56	1	2	3	22	1	15.9	1142	95	129.38	2.92	3.47	84	1	1	2	2	1	1	1	2	1	1	2	1	2	1	2	2	1	2
18	3	2	39	3	1	1	66.78	2	25.8	2271	163	131.57	3.4	4	85	1	1	1	2	1	2	2	2	1	2	1	2	1	1	2	2	2	2
19	3	2	47	2	1	1	43	3	23.2	1832	127	73.11	2.73	3.11	88	1	1	1	1	1	2	1	2	1	1	2	1	2	1	2	1	2	1
20	3	2	57	2	1	1	53	2	22	1737	141					1	2	2	1	1	2	1	2	1	1	2	2	2	1	2	2	2	1
21	3	2	69	2	1	2	46	3	17.7	1437	129	88.34	1.93	2.74	70	1	1	1	2	1	2	2	2	1	1	2	2	1	1	2	2	2	2
22	3	2	64	3	2	2	46	3	17.9	1524	105	34.41	2.14	2.55	84	4	1	2	2	2	2	2	2	1	1	2	1	2	2	2	1	1	2

## Sheet: Table 2
PATIENT	Group (1) HIIT (2) CRT (3) CG	diameter_rest_mm_i	diameter_rest_f	∆diameter_rest	peak_diameter_i	peak_diameter_f	∆peak_diameter	FMD(%)_i	FMD(%)_f	∆FMD
2	1	4.56175	4.88619	0.324441	4.69133	5.3305	0.639167	2.84075	9.09326	6.25251
5	1	2.86	3.38741	0.527407	3.1102	3.6952	0.585	8.74825	9.08638	0.338125
6	1	5.70809	5.23172	-0.476372	5.8928	5.3064	-0.5864	3.23592	1.42746	-1.80846
7	1	5.23184	5.45047	0.21863	5.61683	5.5098	-0.107033	7.35873	1.08859	-6.27014
8	1	4.32233	3.72247	-0.599856	4.524	3.8844	-0.6396	4.66583	4.35002	-0.315808
9	2	4.36382	5.21715	0.853327	4.729	5.40017	0.671167	8.36832	3.50802	-4.8603
10	2	4.09981	3.97327	-0.126539	4.3964	4.485	0.0886	7.23423	12.8793	5.64505
11	2	4.40726	4.11413	-0.29313	4.52217	4.418	-0.104167	2.60725	7.38606	4.77881
12	2	4.81911	4.9499	0.130784	5.0218	5.1444	0.1226	4.20586	3.92941	-0.276453
13	2	5.10697	5.03638	-0.0705917	5.2146	5.0778	-0.1368	2.10758	0.822516	-1.28506
14	2	3.44715	3.83693	0.389784	3.5396	3.8828	0.3432	2.68196	1.1954	-1.48656
15	3	3.26778	3.70648	0.438707	3.49729	4.08017	0.582881	7.02343	10.0819	3.05847
17	3	4.9494	4.70808	-0.241322	5.0894	4.9076	-0.1818	2.82855	4.23778	1.40923
19	3	3.49862	4.19444	0.695815	3.732	4.45517	0.723167	6.67054	6.21607	-0.45447
22	3	5.72483	4.80321	-0.921619	5.8364	4.8756	-0.9608	1.94882	1.50703	-0.441793

## Sheet: Table 3
PATIENT	Group (1) HIIT (2) CRT (3) CG	Exercise duration i (min)	Exercise duration f (min)	Peak Power output (Watts) i	Peak Power output (Watts) f	peak RER i	peak RER f	HR AT (bpm) i	HR AT (bpm) f	HR RC (bpm) i	HR RC (bpm) f	peak HR (bpm) i	peak HR (bpm) f	VO2 AT (ml/kg/min) i	VO2 AT (ml/kg/min) f	VO2 RC (ml/kg/min) i	VO2 RC (ml/kg/min) f	peak VO2 (ml/kg/min) i	peak VO2 (ml/kg/min) f	∆ peak VO2pico	peak VO2 (ml/min) i	peak VO2 (ml/min) f	∆ peak VO2 (ml/min)	Slope (VE/VCO2) i	Slope (VE/VCO2) f	peak METs i	peak METs f
1	1	9.5	13.2	100	137	1.25	1.17	107	113	132	131	151	149	12.5	14.9	19.1	21.5	22.5	23.8	1.3	1578	1761	183	39.8	39	6.4	6.8
2	1	13.95	11.9333	144	184	1.17	1.26	97	110	113	134	133	150	13.8	16.6	17.5	23.4	23.3	26.5	3.2	2165	2482	317	22.1	20.4	6.7	7.6
3	1	7.5	7.46667	80	79	1.3	1.06	91	89	91		92	102	11.4	10.1	15.4		15.4	14.1	-1.3	1308	1195	-113	26.4	31.3	4.4	4
4	1	6.66667	7.65	71	81	1.41	1.22	75	84	82	98	89	99	6.7	13.3	13.1	16.8	12.9	16.6	3.7	985	1109	124	24.4	30.5	3.7	4.7
5	1	7.98333	10.6167	85	111	1.14	1.22	105	105	113	128	128	148	11.8	13.8	16.3	22.2	21.4	25.8	4.4	1218	1447	229	28.8	37.6	6.1	7.4
6	1	12.1	13.7167	126	119	1.06	1.07	99	105	111	128	116	132	9.6	14.4	13	15.7	16.1	16.6	0.5	1852	1658	-194	32.3	30.6	4.6	4.7
7	1	9.26667	11.4167	97	119	1.2	1.23	116	107	128	128	156	135	10.3	14.4	12.9	15.7	13.9	16.6	2.7	1392	1658	266	34.71	30.6	4	4.7
8	1	6.66667	8.41667	71	89	1.38	1.17	112	90	135	110	135	120	12.1	12.6	13.6	16	14.3	17.1	2.8	1000	1197	197	32.57	35.2	4.1	4.9
9	2	9.21667	10.5167	97	110	1.41	1.18	11		102		114	111	12.1	10.7	14.6	15.5	17.4	17.2	-0.2	1321	1276	-45	28.8	40.5	5	4.9
10	2	13.5333	10.55	140	163	1.14	1.18	104	110	118	118	131	131	11.3	17	14.5	20.8	16.8	21.9	5.1	1668	2155	487	29.5	33.1	4.8	6.3
11	2	13.1667	13.9333	134	140	1.04	1.18	110	93	119	118	113	135	17.9	14.5	25.1	21.1	18.1	24.5	6.4	2152	2134	-18	27.2	26.8	5.2	7
12	2	7.51667	12.2833	80	74	1.24	1.12	94	111	109	122	107	130	10.2	12.6	13.3	16.6	13.4	16.1	2.7	1243	1500	257	24.2	24.6	3.8	4.6
13	2	6.76667	7.66667	72	82	1.05	0.95	109	109	118	128	118	128	13.6	17.7	16.7	19.6	15	17.7	2.7	1772	2094	322	19.13	21.8	4.3	5.1
14	2	9.73333	9.8	102	103	1.25	1.14	129	115	150	130	153	140	17.5	17.7	23.2	21.7	20.6	22.2	1.6	1238	1335	97	33.9	35.7	5.9	6.4
15	3	5.66667	6.73333	61	72	1.2	1.24	77	76	90	100	116	142	10.3	9.6	15.1	14.6	18.2	19.9	1.7	874	989	115	22.2	28.4	5.2	5.7
16	3	8.03333	9.11667	165	187	1.42	1.19	99	107	126	127	141	140	10.5	14.9	16.5	20.3	20.6	23.4	2.8	2023	2153	130	21.7	26.3	5.9	6.7
17	3	9.05	9.06667	95	95	1.26	1.31	99	106	115	119	136	157	10.3	8.6	14.7	12.9	15.9	13.1	-2.8	1142	945	-197	27	32	4.5	3.8
18	3	10.5667	10.5667	163	142	1.37	1.22	109	121	141	138	170	152	11.5	16.8	20.3	14.3	25.8	23.5	-2.3	2271	2069	-202	31	32.6	7.4	6.7
19	3	12.25	13.9833	127	144	1.02	1.15	141	102	143	123	146	148	28.4	13.2	19.6	17.4	23.2	25.1	1.9	1832	1932	100	29.2	34	6.6	7.2
20	3	13.6	13.4	141	139	1.25	1.28	88	86	107	105	128	129	9.3	11.3	17.4	17.1	22	22	0	1737	1807	70	27.5	30.8	6.3	6.3
21	3	12.4833	11.8333	129	123	1.17	1.22	83	81	110	109	135	140	11	16.3	17.8	15.8	17.7	16.3	-1.4	1437	1317	-120	44.3	48.3	5.1	4.6
22	3	10.0667	8.23333	105	87	1.24	1.11	115	91	150	110	164	111	16.9	14.1	17.4	16.8	17.9	17.4	-0.5	1524	1479	-45	26.6	30.4	5.1	5

## Sheet: Table 4
PATIENT	Group (1) HIIT (2) CRT (3) CG	Peak torque Isok. (Nm) i	Peak torque Isok. (Nm) f	∆ PT isok	Peak TQ/BW Isok. (%) i	Peak TQ/BW Isok. (%) f	Total Work Max Rep (J) i	Total Work Max Rep (J) f	WRK/BODY/WEIGHT (%) i	WRK/BODY/WEIGHT (%) f	Total Work (J) i	Total Work (J) f	Fatigue (%) i	Fatigue (%) f	AVG POWER (W) i	AVG POWER (W) f
1	1	111.9	125.4	13.5	151.2	169.5	118.7	159.8	160.5	216	1955.2	2352.7	30.2	45.3	137.2	160.8
2	1	142.6	160.6	18	152.4	170.9	154.1	171.3	164.8	182.2	2137.6	2396.1	48.8	48.1	193.4	225.2
3	1	69.9	82	12.1	81.5	95.5	69.8	85.7	81.4	99.8	1234.8	1388.5	5.1	37.2	107.9	125.7
4	1	55.1	60.9	5.8	82.5	91.2	63.4	75.3	95	112.9	1016.4	1222.2	36.1	38.6	73.2	81.5
5	1	66.4	66.3	-0.1	117	116.8	76.4	81.4	134.6	143.4	1232.8	1197.7	18.4	36.6	100.8	100.2
6	1	144	159.2	15.2	125.4	139.7	177.4	158.4	154.4	139	2627.7	2613.6	45.2	39.9	210.4	248.9
7	1	119.7	117.3	-2.4	111.3	122.4	145.8	140.3	135.5	146.4	1992.9	2144.2	48.3	43.1	165	190.9
9	2	94.3	101.3	7	125.2	133.6	112.5	112.9	149.3	148.9	1788.3	598.7	32.1	31.8	143.3	169.6
10	2	188.1	185.4	-2.7	190.1	186.5	199	199	201.1	200.1	3098.7	3497.4	37.7	46	293.7	294.9
12	2	81.3	79.5	-1.8	84.9	83	97.9	87.9	102.2	91.7	1489.8	1569.9	41.1	17.7	128.1	138.6
13	2	129.4	145.7	16.3	101.4	119.7	142	171.6	111.3	141.1	2399.8	2882.6	31.9	34.1	210	241.8
14	2	71.5	80.4	8.9	111.6	123.8	85.7	92.1	133.9	141.9	1304.7	1358	50.4	48.3	101.1	111.4
15	3	50.1	49.7	-0.4	105.1	99.4	56.1	55.2	117.7	110.5	905.4	838.8	34.7	38.8	62.5	69.2
16	3	177.8	169.5	-8.3	182.2	201.8	178.4	183	182.2	217.9	2762.3	2838.3	41.1	42	243.4	240.9
17	3	113.6	122.7	9.1	156.3	168.9	128.6	140.1	177	192.9	1782	2024.1	50.8	50.9	157	176.8
18	3	113.7	132.6	18.9	127.8	149	134	161	150.6	180.9	2313.9	2626	16.1	38.2	194.8	205.3
19	3	134.8	133.4	-1.4	171.6	169.9	165.6	163.2	210.8	207.8	2548.6	2540	49.3	43.5	179.7	190.1
21	3	110.4	101.7	-8.7	132.9	122.4	134.9	125.6	162.4	151.1	2051	1840.2	43	46.9	168.4	131.9

## Sheet: Table 5
PATIENT	Group (1) HIIT (2) CRT (3) CG	Balance i (score)	Balance f (score)	WalkingVelocity i (score)	WalkingVelocity f (score)	Standup i (score)	Standup f (score)	Total i	Total f	∆ Total	Walking velocity i (sec)	Walking velocity f (sec)	Stand up i (sec)	Stand up f (sec)
1	1	4	4	3	4	2	3	9	11	2	3.76	2.92	15.55	12.28
2	1	4	4	4	4	3	4	11	12	1	3.2	3.5	12.81	11.1
4	1	0	4	3	2	2	1	5	7	2	4.64	5.53	14.11	17.5
3	1	2	4	4	3	2	2	8	9	1	3.34	4.02	13.92	14.6
5	1	4	4	3	3	3	4	10	11	1	3.98	3.8	13.19	9.57
7	1	4	4	4	3	2	3	10	10	0	3.05	3.74	15.92	13.21
6	1	4	4	4	4	4	3	12	11	-1	2.89	2.77	9.5	11.7
8	1	4	4	3	4	3	3	10	11	1	4.19	3.11	12.59	12.54
9	2	3	4	3	4	1	4	7	12	5	3.82	2.72	17.2	10.09
10	2	4	4	4	4	1	3	9	11	2	2.62	3.58	17.33	12.04
12	2	3	4	3	4	4	4	10	12	2	4.06	2.84	10.53	9
14	2	4	4	3	3	3	3	10	10	0	3.74	3.91	12.82	11.74
13	2	4	4	4	3	2	3	10	10	0	3.15	3.92	13.71	12.09
15	3	4	4	3	3	2	4	9	11	2	3.86	4.16	14.13	10.97
16	3	4	4	3	4	4	4	11	12	1	4.58	3.01	10.3	11.02
17	3	4	4	4	4	3	3	11	11	0	2.73	2.87	13.45	11.79
19	3	4	4	4	4	2	3	10	11	1	3.04	2.86	14.01	13.19
22	3	4	4	3	3	3	2	10	9	-1	3.66	4.07	12.64	16.07

## Sheet: Table S1
PATIENT	Group (1) HIIT (2) CRT (3) CG	FAT MASS (%) i	FAT MASS (%) f	LEAN MASS (%) i	LEAN MASS (%) f
1	1
2	1	36.1	35.8	61.2404	62.0064
3	1	37.3	37.7	60.54	59.5
4	1
5	1	36.8	35.7	60.3103	62.8571
6	1
7	1	37.2	39.3	59.744	60.3107
8	1
9	2
10	2	34.9	33.6	63.501	64.2146
11	2	31.7	31.5	65.9865	66.0227
12	2	48.8	48.7	50.4893	49.9592
14	2	45.2	45.6	51.36	54.1562
15	3	35	37.6	63.0917	60.1968
16	3	37.5	35.7	60.5096	61.972
17	3
18	3	31.6	31.8	65.098	65.6898
19	3	33.4	33.1	64.3089	64.3132
20	3	28.8	25.6	69.965	70.5203
21	3	31.4	31.2	66.1241	65.6426
22	3	39.6	37.3	57.7506	60.6295
